# Supplementary material for: Investigation of tumor hypoxia using a two-enzyme system for in vitro generation of oxygen deficiency
Source: Radiat Oncol. 2011 Apr 10;6:35. doi: 10.1186/1748-717X-6-35 (PMC3080288; doi:10.1186/1748-717X-6-35)
Supplement: Additional file 1 — Gene expression of known and validated HIF-1 target genes. Gene expression in HNO97 cells under normoxic and hypoxic (2% O2) conditions using both a hypoxia chamber and the enzymatic GOX/CAT system. Mean values and standard deviation vs. reference normoxia t = 0 RNA. [file 1748-717X-6-35-S1.XLS]

## Sheet: final HNO Hif-targets+validated
GeneName	HNO-t24		HNO-t24-gox/cat		HNO-t24-chamber
--	mean	st.dev.	mean	st.dev.	mean	st.dev.
ABCB1	-1.9705	0.0395	-1.8855	0.0375	-1.595	0.308
ABCG2	0.1795	0.0045	-0.151	0.015	0.1105	0.0565
ADM	-0.3805	0.0085	0.4105	0.0405	-0.026	0.117
ADRA1B	0.259	0.004	0.282	0.008	0.302	0.073
AK3	-0.089	0.017	-0.305	0.047	-0.401	0.02
ALDOA	0.235	0.049	0.4345	0.0445	0.209	0.107
ALDOC	-0.0515	0.0095	1.319	0.004	1.334	0.138
BHLHB2	-0.147	0.01	-0.1955	0.0075	0.522	0.132
BHLHB3	-0.23	0.026	-0.292	0.003	-0.75	0.036
BNIP3	0.315	0.041	1.58	0.025	2.6385	0.0105
BNIP3L	0.235	0.022	0.809	0.038	1.944	0.052
C3orf28	-0.074	0.024	0.905	0.037	1.0875	0.0975
CA12	-2.9865	0.0575	-2.7145	0.2015	-2.534	0.29
CA9	-0.9205	0.0435	4.7625	0.1095	5.0235	0.1095
CAD	-0.1515	0.0215	0.1485	0.0395	-0.1875	0.0965
CCNG2	-0.1705	0.0095	-0.261	0.018	0.651	0.038
CD99	0.3285	0.0075	0.9795	0.0195	0.642	0.053
CDKN1A	0.664	0.052	0.6795	0.0365	0.453	0.078
CITED2	-0.0705	0.0105	0.4135	0.0205	0.2165	0.0845
COL5A1	0.1745	0.0265	2.0435	0.0865	1.9645	0.0335
CP	-4.8295	0.2285	-4.956	0.02	-4.2725	0.7135
CTGF	-0.7325	0.0185	0.0065	0.0155	-0.7025	0.1895
CTSD	0.208	0.066	0.9185	0.0135	0.187	0.136
CXCL12	-0.566	0.152	-0.325	0.296	-0.752	0.38
CXCR4	-0.1505	0.1795	3.9375	0.0055	1.036	0.019
CYP2S1	0.3265	0.0365	0.8565	0.0395	-0.1475	0.1305
DDIT4	0.525	0.019	1.352	0.05	1.9515	0.0235
EDN1	-0.623	0.023	-1.2	0.02	-0.9105	0.0615
EGLN1	0.1345	0.0225	0.395	0.045	1.3285	0.0105
EGLN3	-0.07	0.016	0.3335	0.0035	2.048	0.047
ENG	0.017	0.082	-0.047	0.133	-0.3535	0.0435
ENO1	-0.2765	0.0795	-0.18	0.002	0.1285	0.1505
EPO	0.484	0.067	0.385	0.24	0.1525	0.0575
ERO1L	0.109	0.004	0.371	0.018	1.0385	0.0415
ETS1	0.435	0.028	0.4515	0.0215	0.701	0.057
FECH	0.353	0.001	0.595	0.018	0.1265	0.1185
FN1	0.6335	0.0285	1.9675	0.0195	1.8075	0.0735
FURIN	0.463	0.029	0.7815	0.0125	0.3725	0.0815
GADD45B	0.108	0.047	1.5795	0.0085	0.0705	0.0375
GAPDH	0.0715	0.0595	0.4795	0.0455	0.553	0.057
GPI	0.2175	0.0215	0.9365	0.0355	0.935	0.102
GPX3	-0.1915	0.0645	-0.3565	0.4925	-0.2305	0.5075
HIG2	-0.327	0.037	-0.0525	0.0015	0.131	0.065
HK1	0.2475	0.0215	0.268	0.026	0.3125	0.0135
HK2	0.019	0.082	0.2975	0.0025	0.4545	0.0845
HMOX1	0.567	0.048	3.505	0.002	0.235	0.115
HSP90B1	0.0715	0.0265	-0.8075	0.0395	-0.1105	0.0165
ID2	0.3145	0.0315	2.662	0.069	0.198	0.05
IGF2	0.511	0.099	1.0515	0.0885	0.6355	0.4135
IGFBP1	-0.0635	0.1325	0.004	0.118	0.704	0.176
IGFBP2	0.077	0.036	0.0965	0.1725	0.0255	0.1765
IGFBP3	0.495	0.111	2.7625	0.0725	2.0225	0.0505
ITGB2	-0.095	0.041	0.5515	0.0255	0.3335	0.1005
JMJD1A	0.1715	0.0165	-0.08	0.006	1.3735	0.0155
KRT14	0.688	0.024	1.7955	0.0285	0.6925	0.0475
KRT18	-0.037	0.055	-0.1395	0.0335	-0.107	0.012
KRT19	0.121	0.143	1.047	0.062	0.5065	0.1605
LDHA	-0.0525	0.0235	0.6255	0.0065	1.2	0.049
LEP	-0.6105	0.1885	-0.7825	0.3475	-0.8345	0.3205
LOX	0.3365	0.0135	2.2555	0.0575	1.437	0.081
LRP1	0.8615	0.0385	2.4635	0.0215	1.352	0.069
MCL1	0.1915	0.0205	-0.244	0.002	0.189	0.014
MET	0.236	0.018	-0.2305	0.0195	0.362	0.005
MMP14	0.344	0.053	0.618	0.033	0.4075	0.2415
MMP2	0.73	0.079	1.4715	0.1245	1.1895	0.1395
MXI1	0.4715	0.0695	0.9015	0.0315	0.879	0.022
NOS2A	0.166	0.12	-0.044	0.11	0.269	0.265
NOS3	-0.2135	0.0145	0.1595	0.0365	-0.384	0.025
NPM1	-0.04	0.011	-0.307	0.001	-0.0525	0.0755
NR4A1	0.3405	0.0645	1.301	0.081	-0.0505	0.0055
NRN1	1.0845	0.1725	0.885	0.086	0.28	0.156
NT5E	0.2625	0.0175	-0.047	0.015	0.251	0.179
P4HA1	0.0855	0.0125	0.965	0.019	1.812	0.002
P4HA2	0.6245	0.0095	1.316	0.003	1.199	0.021
PBEF1	0.3245	0.0205	-0.5355	0.0335	0.3345	0.0145
PDGFA	-0.2095	0.0215	0.609	0.042	0.043	0.163
PDK1	-1.087	0.022	-0.238	0.024	0.762	0.001
PFKFB3	0.1125	0.0575	0.2135	0.0055	0.755	0.087
PFKL	0.584	0.079	1.1845	0.0215	0.8195	0.1555
PGK1	0.1495	0.0145	1.402	0.037	1.5455	0.0235
PH-4	0.1885	0.0015	0.445	0.014	0.22	0.035
PKM2	0.1275	0.0125	0.219	0.009	0.3965	0.1545
PLAUR	0.3955	0.0185	1.0135	0.0075	0.6125	0.0555
PMAIP1	-0.749	0.077	-1.023	0.019	-0.811	0.029
PPP5C	-0.0165	0.0165	0.188	0.035	0.0155	0.1545
PROK1	-0.075	0.018	-0.0235	0.0135	-0.017	0.071
SERPINE1	0.4125	0.0195	0.6375	0.0005	0.316	0.085
SLC2A1	-0.014	0.058	0.277	0.01	0.598	0.111
STC2	0.391	0.009	0.7985	0.1335	0.9565	0.0325
TERT	-0.5515	0.0185	-0.138	0.037	-0.2305	0.0955
TF	0.7505	0.5955	0.3585	0.1755	0.0045	0.0365
TFF3	-0.036	0.088	-0.043	0.077	-0.0595	0.1425
TFRC	-0.243	0.063	-2.0775	0.0285	0.031	0.041
TGFA	0.3015	0.0305	0.776	0.063	0.3895	0.0125
TGFB3	0.3075	0.2595	0.0975	0.1025	0.0115	0.2025
TGM2	0.07	0.012	0.496	0.035	0.598	0.005
TPI1	0.0165	0.0205	0.379	0.028	0.61	0.112
VEGF	-0.046	0.026	0.632	0.019	0.583	0
VIM	-0.4325	0.0135	0.3045	0.0455	0.9275	0.0345
